# Supplementary material for: Regional Citrate Anticoagulation in Continuous Renal Replacement Therapy: Is Metabolic Fear the Enemy of Logic? A Systematic Review and Meta-Analysis of Randomised Controlled Trials
Source: Life (Basel). 2023 May 17;13(5):1198. doi: 10.3390/life13051198 (PMC10221969; doi:10.3390/life13051198)
Supplement: Supplementary file 1 [file life-13-01198-s001.zip]

Archive with 1 entries (1 files):
- life-2309957-supplementary.pdf
